# Supplementary material for: Efficient Serum-Free Rabies Virus Propagation Using BSR and Vero Cell Lines: A Comparative Evaluation of BioNOC II® Macrocarriers in the BelloStage™-3000 Bioreactor Versus Conventional Microcarriers
Source: Biology (Basel). 2025 Oct 21;14(10):1455. doi: 10.3390/biology14101455 (PMC12561483; doi:10.3390/biology14101455)
Supplement: Supplementary file 1 [file biology-14-01455-s001.zip]

Archive with 4 entries (4 files):
- Supplementary Materials Techne Magnetic Stirrer.pdf
- Supplementary Materials Rabies Virus Inoculation.pdf
- Supplementary Materials Rabies BelloStage.pdf
- Supplementary Materials BelloStage.pdf
